# Supplementary material for: Two-Year Follow-Up of Humoral and Cellular Immune Responses to SARS-CoV-2 in Healthcare Professionals
Source: Vaccines (Basel). 2025 Nov 14;13(11):1163. doi: 10.3390/vaccines13111163 (PMC12656521; doi:10.3390/vaccines13111163)
Supplement: Supplementary file 1 [file vaccines-13-01163-s001.zip]

Archive with 1 entries (1 files):
- vaccines-3935622-supplementary.pdf
